# Supplementary material for: Four New Flavan-3-ol Derivatives with Potent α-Glucosidase Inhibitory Activity from Black Tea Produced from Camellia taliensis
Source: Foods. 2026 May 6;15(9):1609. doi: 10.3390/foods15091609 (PMC13163379; doi:10.3390/foods15091609)
Supplement: Supplementary file 1 [file foods-15-01609-s001.zip]

Archive with 1 entries (1 files):
- foods-4258431-supplementary.pdf
